# Supplementary material for: Retinal transcriptome profiling at transcription start sites: a cap analysis of gene expression early after axonal injury
Source: BMC Genomics. 2014 Nov 18;15(1):982. doi: 10.1186/1471-2164-15-982 (PMC4246558; doi:10.1186/1471-2164-15-982)
Supplement: Supplementary file 4 — Additional file 4: List of DEGs after ONC. (XLSX 65 KB) [file 12864_2014_6671_MOESM4_ESM.xlsx]

## Sheet: Sheet1
Additional file 4: List of DEGs after ONC.
Gene	Gene accession	Chromosome	Start	End	Strand	log2 fold-change	logConc	Adjusted P-value	Peaks
1500009C09Rik	NR_037698	chr15	82086724	82086770	+	-1.41	2.82	4.3e-05	BOTTOM
2410006H16Rik	NR_030738	chr11	62416325	62416393	+	0.9	6.69	0.00018	BOTTOM
2410006H16Rik	NR_030738	chr11	62416375	62416378	+	0.99	7.13	0.026	TOP
Aars	NM_146217	chr8	113557799	113557843	+	0.79	5.57	0.0097	BOTTOM
Aars	NM_146217	chr8	113557841	113557843	+	2.1	1.29	0.028	TOP
Aarsd1	NM_144829	chr11	101278756	101278758	-	2.3	1.3	0.03	TOP
Adcyap1	NM_009625	chr17	93598350	93598365	+	4.27	1.46	7.1e-08	TOP
Ahsg	NM_001276449	chr16	22892109	22892162	+	1.87	4.38	0.037	BOTTOM
Ak4	NM_009647	chr4	101092318	101092320	+	-3.45	-0.47	0.025	TOP
Aldoa	NM_001177308	chr7	133943558	133943565	-	0.72	6.09	0.044	BOTTOM
Ambp	NM_007443	chr4	62815121	62815178	-	1.93	3.26	0.041	BOTTOM
Anapc1	NM_008569	chr2	128513121	128513124	-	1.24	3.31	0.015	TOP
Apbb2	NM_001201416	chr5	66728782	66728913	-	-1.1	2.87	0.00078	BOTTOM
Arhgef2	NM_001198911	chr3	88420115	88420177	+	2.92	1.62	3e-09	BOTTOM
Arhgef2	NM_001198911	chr3	88420146	88420148	+	3.53	0.23	0.024	TOP
Arid5a	NM_001172205	chr1	36364593	36364602	+	0.79	3.37	0.032	BOTTOM
Asns	NM_012055	chr6	7643161	7643282	-	1.24	4.79	2.2e-07	BOTTOM
Asns	NM_012055	chr6	7643161	7643168	-	3.44	1.38	3.5e-06	TOP
Atf3	NM_007498	chr1	193007033	193007233	-	2.13	4.26	7.9e-21	BOTTOM
Atf3	NM_007498	chr1	193007131	193007135	-	2.43	4.38	1.4e-15	TOP
Atf5	NR_033136	chr7	52071949	52072003	-	1.15	3.6	0.00029	BOTTOM
B230209E15Rik	NR_045727	chr7	68760104	68760231	-	2.23	0.33	0.015	BOTTOM
Bbc3	NM_133234	chr7	16894896	16894985	+	1.36	1.92	0.0023	BOTTOM
Bcat1	NM_007532	chr6	145024456	145024614	-	2.71	2.24	7.5e-13	BOTTOM
Bcat1	NM_007532	chr6	145024516	145024530	-	6.7	-0.04	0.00078	TOP
Bcl2	NM_009741	chr1	108610960	108611039	-	-1.43	1.82	0.0068	BOTTOM
Car2	NM_009801	chr3	14886302	14886305	+	2.02	1.35	0.026	TOP
Cd52	NM_013706	chr4	133650954	133651006	-	1.56	1.5	0.0084	BOTTOM
Cdhr1	NM_130878	chr14	37911425	37911427	-	1.01	5.53	0.04	TOP
Cdk1	NM_007659	chr10	68815640	68815663	-	2.61	0.86	0.032	TOP
Cdkn1a	NM_007669	chr17	29230714	29230719	+	1.99	2.18	1.5e-07	BOTTOM
Cdkn1a	NM_007669	chr17	29230714	29230719	+	2.02	2.81	2.8e-06	TOP
Cebpb	NM_009883	chr2	167514462	167514466	+	1.61	1.75	0.00046	BOTTOM
Cebpb	NM_009883	chr2	167514462	167514466	+	1.64	2.39	0.0037	TOP
Chac1	NM_026929	chr2	119176962	119177030	+	2.89	3.55	2.6e-23	BOTTOM
Chac1	NM_026929	chr2	119177024	119177030	+	3.23	3.89	4.4e-17	TOP
Chrna6	NM_021369	chr8	28524253	28524445	-	-1.06	4.26	0.00063	BOTTOM
Chst2	NM_018763	chr9	95307706	95307709	-	1.59	2.62	0.0051	TOP
Clcn5	NM_016691	chrX	6765769	6765861	-	1.52	1.76	0.0012	BOTTOM
Clic1	NM_033444	chr17	35187146	35187212	+	1.31	3.78	1.7e-06	BOTTOM
Clic1	NM_033444	chr17	35187146	35187203	+	1.29	4.35	0.0007	TOP
Clic4	NM_013885	chr4	134828607	134828731	-	0.76	5.23	0.008	BOTTOM
Cnn3	NM_028044	chr3	121129009	121129060	+	-2.41	-0.32	0.0086	BOTTOM
Col3a1	NM_009930	chr1	45368474	45368510	+	1.66	1.52	0.044	BOTTOM
Cox6a2	NM_009943	chr7	135349830	135349996	-	3.25	1.56	2.5e-11	BOTTOM
Cox6a2	NM_009943	chr7	135349863	135349885	-	3.26	0.91	0.0007	TOP
Cox7a1	NM_009944	chr7	30969158	30969215	+	-1.08	3.06	0.00066	BOTTOM
Cox7a1	NM_009944	chr7	30969182	30969214	+	-1.16	3.4	0.021	TOP
Crabp2	NM_007759	chr3	87752614	87752622	+	3.55	1.34	2.4e-11	BOTTOM
Crabp2	NM_007759	chr3	87752614	87752620	+	3.56	1.95	2.6e-10	TOP
Crem	NM_001110854	chr18	3280997	3281163	-	1.21	2.61	0.0019	BOTTOM
Crh	NM_205769	chr3	19595328	19595349	-	2.74	0.39	0.00055	BOTTOM
Crygs	NM_009967	chr16	22811475	22811483	-	1.47	3.59	0.0087	BOTTOM
Cstb	NM_007793	chr10	77888484	77888486	+	1.15	3.85	0.012	TOP
Ctnnal1	NM_018761	chr4	56877991	56878102	-	0.73	4.07	0.041	BOTTOM
Ctxn3	NM_001134697	chr18	57628108	57628211	+	-1.58	1.76	0.00018	BOTTOM
Ctxn3	NM_001134697	chr18	57628108	57628145	+	-2.09	1.46	0.0046	TOP
Ddit3	NM_007837	chr10	126727802	126727885	+	0.86	6.96	0.00018	BOTTOM
Ddit3	NM_007837	chr10	126727847	126727849	+	0.95	6.9	0.0014	TOP
Ecel1	NM_001277925	chr1	89052585	89052745	-	3.74	2.26	1.6e-20	BOTTOM
Ecel1	NM_001277925	chr1	89052711	89052715	-	3.6	1.53	2e-07	TOP
Efemp1	NM_146015	chr11	28753217	28753221	+	1.62	1.94	0.03	TOP
Egr1	NM_007913	chr18	35020857	35020870	+	0.72	4.7	0.026	BOTTOM
Eif1	NM_011508	chr11	100181813	100181931	+	2.37	1.75	9.1e-08	BOTTOM
Eif1	NM_011508	chr11	100181817	100181931	+	2.45	2.35	5.8e-07	TOP
Ermap	NM_013848	chr4	118862546	118862604	-	2.07	1.97	0.026	BOTTOM
Fam129a	NM_022018	chr1	153418490	153418653	+	1.4	2.58	0.00019	BOTTOM
Fam129a	NM_022018	chr1	153418615	153418628	+	1.57	1.97	0.037	TOP
Fcgr2b	NM_001077189	chr1	172906181	172906205	-	2.31	-0.25	0.026	BOTTOM
Fkbp1b	NM_016863	chr12	4848348	4848541	-	-1.19	3	0.00021	BOTTOM
Fxyd7	NM_022007	chr7	31836428	31836552	-	-1.62	4.15	4.5e-13	BOTTOM
Fxyd7	NM_022007	chr7	31836481	31836490	-	-2.15	3.79	7.5e-12	TOP
Gal	NM_010253	chr19	3414470	3414475	-	3.49	2.23	1.8e-18	BOTTOM
Gal	NM_010253	chr19	3414470	3414473	-	3.49	1.43	7.6e-07	TOP
Gars	NM_180678	chr6	54988034	54988042	+	0.96	4.2	0.038	TOP
Gm13889	NM_001145034	chr2	93797196	93797328	-	2.28	6.62	1.8e-26	BOTTOM
Gm13889	NM_001145034	chr2	93797203	93797206	-	2.69	6.14	4.7e-27	TOP
Gnao1	NM_001113384	chr8	96334894	96334896	+	-1.12	3.29	0.028	TOP
Gng4	NM_010317	chr13	13876670	13876675	+	-6.39	-0.69	0.0075	TOP
Guca1a	NM_008189	chr17	47537566	47537568	-	-1.41	4.65	0.014	TOP
Gucy2e	NM_008192	chr11	69050101	69050142	-	1.52	1.19	0.012	BOTTOM
Herpud1	NM_022331	chr8	96910392	96910394	+	0.89	4.84	0.048	TOP
Hint3	NM_025798	chr10	30338165	30338167	-	1.67	1.78	0.024	TOP
Hist1h1b	NM_020034	chr13	21872469	21872526	-	1.47	5.16	0.035	BOTTOM
Hist1h2bh	NM_178197	chr13	23635232	23635408	-	1.53	5.82	0.049	BOTTOM
Hist1h2bk	NM_175665	chr13	22127646	22127744	+	1.51	4.84	0.023	BOTTOM
Hist1h2bm	NM_178200	chr13	21813931	21813937	+	1.62	4.11	0.023	BOTTOM
Hk1	NM_001146100	chr10	61802917	61802920	-	1.31	2.63	0.04	TOP
Hk2	NM_013820	chr6	82724365	82724517	-	-0.67	8.53	0.0094	BOTTOM
Hmox1	NM_010442	chr8	77617461	77617559	+	1.56	3.49	3.9e-07	BOTTOM
Hmox1	NM_010442	chr8	77617519	77617521	+	1.94	3.47	3.5e-06	TOP
Hsp90aa1	NM_010480	chr12	111933981	111934010	-	1.76	0.64	0.023	BOTTOM
Itih3	NM_008407	chr14	31736736	31736746	-	2.29	1.77	0.021	BOTTOM
Jun	NM_010591	chr4	94718825	94718955	-	0.7	5.81	0.0091	BOTTOM
Jun	NM_010591	chr4	94718867	94718871	-	1.6	2.16	0.02	TOP
Kcnb1	NM_008420	chr2	167014124	167014155	-	0.68	6.01	0.042	BOTTOM
Kitl	NM_013598	chr10	99478422	99478553	+	0.67	4.67	0.04	BOTTOM
Lgi3	NM_145219	chr14	70930615	70930806	+	-0.97	3.84	0.0031	BOTTOM
LOC100503496	NR_040680	chr11	109301323	109301326	+	1.39	2.33	0.038	TOP
LOC100503496	NR_040680	chr11	109301345	109301347	+	1.02	4.57	0.032	TOP
Map1a	NM_032393	chr2	121115330	121115486	+	-0.93	3.11	0.014	BOTTOM
Mmp12	NM_008605	chr9	7347334	7347478	+	4.14	4.44	1.8e-51	BOTTOM
Mmp12	NM_008605	chr9	7347404	7347409	+	4.36	4.84	1.7e-39	TOP
Mthfd2	NM_008638	chr6	83267542	83267612	-	1.09	3.44	0.00055	BOTTOM
Nat8l	NM_001001985	chr5	34339244	34339407	+	-0.85	3.66	0.012	BOTTOM
Ndufa13	NM_023312	chr8	72425533	72425535	-	-3.02	1.36	0.031	TOP
Nedd4	NM_010890	chr9	72510097	72510103	+	2.06	1.13	0.03	TOP
Nefh	NM_010904	chr11	4847998	4848004	-	-1.12	3.45	0.00018	BOTTOM
Nefh	NM_010904	chr11	4848000	4848004	-	-1.1	4.08	0.021	TOP
Nrgn	NM_022029	chr9	37360172	37360354	-	-1.05	4.5	4.3e-05	BOTTOM
Nrgn	NM_022029	chr9	37360277	37360279	-	-2.2	1.29	0.008	TOP
Oasl1	NM_145209	chr5	115372459	115372564	+	-1.34	1.29	0.043	BOTTOM
Pacsin2	NM_001159510	chr15	83263238	83263314	-	2.55	1.07	6.5e-06	BOTTOM
Park7	NM_020569	chr4	150283895	150283902	-	2.24	1.11	0.049	TOP
Pde6c	NM_001170959	chr19	38207321	38207326	+	2.16	1.06	0.025	TOP
Pf4	NM_019932	chr5	91201524	91201571	+	2.03	1.35	0.042	BOTTOM
Phgdh	NM_016966	chr3	98143830	98143904	-	1.94	2.22	3.5e-07	BOTTOM
Plat	NM_008872	chr8	23868179	23868225	+	1.07	2.05	0.048	BOTTOM
Plg	NM_008877	chr17	12571454	12571524	+	1.88	1.77	0.041	BOTTOM
Pou4f1	NM_011143	chr14	104867171	104867364	-	-0.93	5.52	0.00024	BOTTOM
Psat1	NM_177420	chr19	15999419	15999533	-	0.8	4.52	0.0051	BOTTOM
Ptms	NM_026988	chr6	124867914	124867929	-	1.43	3.06	0.011	TOP
Pvalb	NM_013645	chr15	78034564	78034708	-	-1.22	5.19	1.7e-07	BOTTOM
Pvalb	NM_013645	chr15	78034588	78034590	-	-1.53	3.97	1.8e-05	TOP
Rasgrp2	NM_011242	chr19	6399808	6399911	+	-1.47	3.13	2.2e-07	BOTTOM
Rasgrp2	NM_011242	chr19	6399835	6399878	+	-1.17	3.19	0.028	TOP
Rbpms	NM_001042674	chr8	35040242	35040360	-	-0.73	4.16	0.046	BOTTOM
Rbpms2	NM_028030	chr9	65478363	65478549	+	-1.04	4.22	0.00029	BOTTOM
Rcan1	NM_019466	chr16	92400302	92400359	-	1.02	3.46	0.00061	BOTTOM
Rgs4	NM_009062	chr1	171677662	171677780	-	-0.69	5.84	0.012	BOTTOM
Rnh1	NM_001172101	chr7	148354619	148354704	-	1	2.61	0.015	BOTTOM
Sag	NM_009118	chr1	89700515	89700519	+	0.87	6.96	0.0078	TOP
Sars	NM_001204979	chr3	108247955	108248174	-	0.59	8.22	0.042	BOTTOM
Sars	NM_001204979	chr3	108248073	108248075	-	1.54	3.44	0.00012	TOP
Scarna9	NR_028568	chr9	15130981	15131007	-	-2.66	-0.53	0.031	BOTTOM
Scn1a	NM_018733	chr2	66278802	66278959	-	-0.91	3.88	0.00099	BOTTOM
Scn1a	NM_018733	chr2	66278845	66278898	-	-1.04	4.14	0.013	TOP
Serpinf1	NM_011340	chr11	75236046	75236153	-	1.1	2.26	0.04	BOTTOM
Slc1a4	NM_018861	chr11	20232666	20232775	-	1.03	2.23	0.035	BOTTOM
Slc1a4	NM_018861	chr11	20232713	20232717	-	2.42	0.72	0.038	TOP
Slc7a1	NM_007513	chr5	149211353	149211507	-	1.19	2.94	0.0025	BOTTOM
Sncg	NM_011430	chr14	35187691	35187912	-	-0.8	7.65	0.00055	BOTTOM
Sncg	NM_011430	chr14	35187814	35187823	-	-1.01	5.78	0.014	TOP
Sncg	NM_011430	chr14	35187825	35187827	-	-1.46	2.59	0.0046	TOP
Sox11	NM_009234	chr12	28027536	28027595	-	2.14	2.87	1.4e-07	BOTTOM
Sox11	NM_009234	chr12	28027566	28027588	-	2.08	3.19	0.00013	TOP
Sprr1a	NM_009264	chr3	92289815	92289870	-	4.76	2.81	3.9e-31	BOTTOM
Sprr1a	NM_009264	chr3	92289816	92289819	-	4.66	2.97	1.8e-23	TOP
Sqstm1	NM_011018	chr11	50024212	50024363	-	0.68	6.45	0.01	BOTTOM
Srxn1	NM_029688	chr2	151931413	151931577	+	0.87	6.79	0.0017	BOTTOM
Srxn1	NM_029688	chr2	151931464	151931468	+	1.24	6.81	0.00079	TOP
Stmn4	NM_019675	chr14	66963133	66963203	+	1.19	5.82	3.2e-06	BOTTOM
Stmn4	NM_019675	chr14	66963192	66963194	+	1.42	5.37	0.0051	TOP
Syt2	NM_009307	chr1	136543131	136543264	+	-1.01	3.11	0.0084	BOTTOM
Tac1	NM_009311	chr6	7504871	7505067	+	0.99	4.68	0.00018	BOTTOM
Tac1	NM_009311	chr6	7505045	7505067	+	1.1	5.1	0.0058	TOP
Thoc7	NM_001013578	chr14	14794053	14794074	-	3.21	-0.67	0.0091	BOTTOM
Thoc7	NM_001013578	chr14	14793746	14793748	-	-1.19	3.67	0.014	TOP
Tmem163	NM_028135	chr1	129574264	129574401	-	-0.87	3.99	0.0094	BOTTOM
Tmsb10	NM_001039392	chr6	72907552	72907592	-	-1.44	4.13	4.5e-05	BOTTOM
Tnfrsf12a	NM_001161746	chr17	23813535	23813641	-	2.95	0.97	6.6e-06	BOTTOM
Tnfrsf12a	NM_001161746	chr17	23814391	23814481	-	1.42	5.14	3.3e-11	BOTTOM
Tnfrsf12a	NM_001161746	chr17	23814411	23814417	-	1.58	4.29	1.1e-06	TOP
Tppp3	NM_026481	chr8	107995225	107995429	-	-1.26	5.95	8e-07	BOTTOM
Tppp3	NM_026481	chr8	107995289	107995295	-	-1.14	6.19	0.038	TOP
Tppp3	NM_026481	chr8	107995353	107995359	-	-1.58	1.89	0.03	TOP
Trim66	NM_001170913	chr7	116637130	116637224	-	1.58	1.48	0.0041	BOTTOM
Tubb4a	NM_009451	chr17	57226961	57227125	-	-0.66	7.08	0.031	BOTTOM
Tusc5	NM_177709	chr11	76493143	76493148	+	-2.43	1.14	9.1e-06	BOTTOM
Tusc5	NM_177709	chr11	76493143	76493148	+	-2.4	1.78	0.00017	TOP
Use1	NM_025917	chr8	73891143	73891145	+	-1.44	2.79	0.026	TOP
Vamp1	NM_001080557	chr6	125165576	125165699	+	-1	5.58	0.00057	BOTTOM
Vamp1	NM_001080557	chr6	125165597	125165599	+	-1.11	5.83	0.044	TOP
Vamp1	NM_001080557	chr6	125165600	125165602	+	-1.22	2.91	0.03	TOP
Vgf	NM_001039385	chr5	137506124	137506156	+	1.07	5.4	2.9e-06	BOTTOM
Vgf	NM_001039385	chr5	137506151	137506153	+	1.18	5.78	3.7e-05	TOP
Yars	NM_134151	chr4	128867190	128867193	+	1.57	2.7	0.0014	TOP
Zfand2b	NM_026846	chr1	75165618	75165668	+	3.2	0.24	0.0002	BOTTOM
Zfp275	NM_001160229	chrX	70587968	70587972	+	3.88	-0.3	0.035	TOP
Zfp516	NM_183033	chr18	83079985	83080034	+	1.33	1.82	0.035	BOTTOM
Differences were considered significant when adjusted P-value was < 0.05 and |fold-change| was > 1.5.
