# Supplementary material for: Retinal transcriptome profiling at transcription start sites: a cap analysis of gene expression early after axonal injury
Source: BMC Genomics. 2014 Nov 18;15(1):982. doi: 10.1186/1471-2164-15-982 (PMC4246558; doi:10.1186/1471-2164-15-982)
Supplement: Supplementary file 5 — Additional file 5: List of unannotated TSS clusters differentially expressed after ONC. (XLSX 69 KB) [file 12864_2014_6671_MOESM5_ESM.xlsx]

## Sheet: Sheet1
Additional file 5: List of unannotated TSS clusters differentially expressed after ONC.
Chromosome	Start	End	Strand	log2 fold-change	logConc	Adjusted P-value	Peaks			Eye specific
chr16	38093313	38093332	+	7.19	0.45	5.1e-05	TOP			No CAGE peaks in ZENBU
chr16	97134598	97134605	+	6.7	-0.03	0.00037	TOP
chr9	20682299	20682329	-	6.17	-0.56	0.019	TOP
chr7	51597484	51597502	+	5.38	0.52	6e-08	BOTTOM
chr17	69509285	69509326	+	4.56	0.35	0.001	TOP
chr11	96684042	96684058	-	4.23	0.29	2.8e-06	BOTTOM
chr10	60962362	60962445	-	4.23	-0.58	0.0022	BOTTOM
chr11	3333964	3333979	-	4.04	0.1	1.2e-05	BOTTOM
chr7	50735752	50735758	-	3.95	0.02	3e-05	BOTTOM
chr15	99230204	99230225	+	3.82	2.37	2e-13	TOP
chr1	130038452	130038590	+	3.78	2.17	1e-17	BOTTOM
chr1	130038521	130038534	+	3.72	2.28	7.5e-12	TOP
chr3	145541967	145541971	+	3.31	2.24	0.03	TOP
chr15	99230173	99230226	+	3.17	2.39	2.2e-17	BOTTOM
chr10	120414854	120414856	+	3.02	1.95	1.2e-07	TOP
chr10	120414797	120414903	+	2.45	3.29	5.5e-17	BOTTOM
chr7	58879968	58880015	+	2.43	1.91	0.00013	TOP
chr7	58879973	58880044	+	2.4	1.54	6.6e-06	BOTTOM
chr2	92229417	92229419	-	2.25	2.92	7.4e-08	TOP
chr8	122751981	122752029	-	2.18	0.61	0.0051	BOTTOM
chr1	126826626	126826664	-	1.97	0.69	0.0072	BOTTOM
chr15	68070693	68070734	-	1.89	2.3	2.3e-07	BOTTOM
chr14	28174245	28174312	+	1.89	1.56	4.5e-05	BOTTOM
chr1	153204806	153204821	+	1.86	1.25	0.00035	BOTTOM
chr14	21592834	21592879	+	1.82	0.58	0.024	BOTTOM
chr1	153204806	153204816	-	1.82	1.76	0.0092	TOP
chr15	68070716	68070728	-	1.74	2.75	0.0002	TOP
chr4	117265588	117265694	+	1.6	0.81	0.046	BOTTOM
chr4	43396275	43396394	+	1.59	2.03	0.00014	BOTTOM
chr4	43396327	43396381	+	1.57	2.19	0.016	TOP
chr12	76765722	76765757	+	1.51	0.83	0.034	BOTTOM
chr11	72890960	72891101	+	1.48	2.56	0.00037	BOTTOM
chr19	53264903	53264971	+	1.44	0.93	0.034	BOTTOM
chr2	32596961	32597057	+	1.39	2.36	0.00026	BOTTOM
chr10	79628714	79628717	+	1.38	3.34	0.0046	TOP
chr7	51842539	51842578	+	1.37	2.75	0.013	TOP
chr2	32596980	32597031	+	1.36	2.81	0.014	TOP
chr3	95432729	95432754	+	1.25	1.47	0.035	BOTTOM
chr5	46805492	46805494	+	1.16	5.62	0.0007	TOP
chr15	68787589	68787596	+	1.09	4.29	0.0072	TOP
chr6	126685405	126685508	-	1.07	2.11	0.03	BOTTOM
chr5	46805490	46805494	-	1.07	5.02	1.2e-05	BOTTOM
chr2	20864981	20865116	+	1.07	3.19	0.00081	BOTTOM
chr18	82895269	82895360	+	1.05	3.69	0.00046	BOTTOM
chr18	65210642	65210649	-	1.05	3.73	0.046	TOP
chr5	31601050	31601064	+	0.99	4.41	0.021	TOP
chr4	109078783	109078913	-	0.97	3.26	0.0068	BOTTOM
chr2	92229363	92229484	-	0.94	5.16	6.8e-05	BOTTOM
chr5	31600989	31601108	+	0.89	4.9	0.00021	BOTTOM
chr5	130284994	130285171	-	0.89	3.23	0.013	BOTTOM
chr7	88517263	88517424	-	0.82	3.24	0.035	BOTTOM
chr9	64797552	64797561	-	0.78	4.24	0.029	BOTTOM
chr15	68787530	68787660	+	0.75	5.08	0.013	BOTTOM
chr13	63341283	63341407	+	0.72	3.86	0.049	BOTTOM
chr6	115884356	115884395	+	-0.6	6.51	0.035	BOTTOM
chrX	138517763	138517880	-	-0.67	5.45	0.042	BOTTOM
chr12	111932322	111932362	+	-0.67	4.85	0.04	BOTTOM
chr17	73287637	73287791	+	-0.69	6.96	0.012	BOTTOM
chr4	79649164	79649429	+	-0.73	9.24	0.035	BOTTOM
chr5	115886958	115887022	+	-0.75	4.09	0.018	BOTTOM
chr10	79797890	79798053	+	-0.76	7.96	0.012	BOTTOM
chr1	24621483	24621654	-	-0.79	11.38	0.028	BOTTOM
chr5	5265972	5266081	-	-0.84	3.36	0.045	BOTTOM
chr10	68675658	68675773	-	-0.84	3.42	0.043	BOTTOM
chr2	136606868	136606949	+	-0.85	4.85	0.0027	BOTTOM
chr1	152175438	152175488	+	-0.86	6.08	0.005	BOTTOM
chr11	97067798	97067916	-	-0.86	3.08	0.046	BOTTOM
chr6	128493360	128493485	-	-0.87	2.98	0.046	BOTTOM
chr9	3023499	3023521	+	-0.88	7.2	0.046	BOTTOM
chr12	98299828	98300003	-	-0.88	3.53	0.012	BOTTOM
chr2	181286811	181286908	+	-0.89	2.88	0.028	BOTTOM
chr1	24621625	24621630	-	-0.9	8.82	0.017	TOP
chr2	98503939	98504116	+	-0.92	5.62	0.047	BOTTOM
chr12	53620818	53620907	+	-0.92	3.29	0.043	BOTTOM
chr6	131315371	131315424	-	-0.93	4.36	0.00047	BOTTOM
chr7	118165325	118165331	+	-0.95	2.9	0.027	BOTTOM
chr1	74905649	74905738	+	-0.95	2.43	0.03	BOTTOM
chr2	98506772	98506788	-	-0.97	9.64	0.015	BOTTOM
chr17	73287697	73287699	+	-0.97	4.67	0.044	TOP
chr14	56141207	56141233	+	-0.98	3.37	0.04	BOTTOM
chr4	79649607	79649610	-	-0.98	6.5	0.014	TOP
chr17	7827044	7827164	-	-0.99	3.82	0.00028	BOTTOM
chr17	57219799	57219996	+	-0.99	5.4	0.0078	BOTTOM
chr5	103342087	103342236	-	-1.02	3.53	0.001	BOTTOM
chr9	107516943	107517041	-	-1.03	2.09	0.033	BOTTOM
chrX	37005045	37005049	+	-1.04	2.75	0.022	BOTTOM
chr4	79649175	79649177	+	-1.04	6.23	0.035	TOP
chr7	52424154	52424327	-	-1.05	2.9	0.041	BOTTOM
chr6	131315371	131315389	-	-1.05	4.1	0.046	TOP
chr4	79649561	79649638	+	-1.05	7.48	0.00035	BOTTOM
chr16	96747106	96747213	+	-1.05	4.48	4.6e-05	BOTTOM
chr17	23959409	23959479	+	-1.06	3.25	0.0099	BOTTOM
chr2	98506610	98506741	+	-1.07	4.72	0.00098	BOTTOM
chr13	54484097	54484229	+	-1.07	4.77	0.00043	BOTTOM
chr3	87971450	87971585	+	-1.09	4.62	0.0028	BOTTOM
chr9	49325628	49325678	-	-1.1	2.34	0.01	BOTTOM
chr2	98503029	98503141	-	-1.1	6.74	0.024	BOTTOM
chr12	75905248	75905444	+	-1.11	3.94	0.02	BOTTOM
chr1	24621559	24621563	-	-1.14	6.86	0.026	TOP
chr12	11333099	11333264	-	-1.15	2.68	0.0076	BOTTOM
chrY	2887182	2887209	+	-1.17	2.52	0.021	BOTTOM
chr9	35112848	35113060	+	-1.19	3.28	0.016	BOTTOM
chr4	79650546	79650549	+	-1.2	2.8	0.046	BOTTOM
chr14	31931969	31931973	+	-1.2	1.97	0.031	BOTTOM
chr1	152169883	152169948	+	-1.22	2.8	0.00018	BOTTOM
chr19	19073670	19073772	+	-1.23	3.79	4.7e-06	BOTTOM
chr3	108357492	108357615	+	-1.24	4.69	5.7e-05	BOTTOM
chr4	148929344	148929409	+	-1.26	1.9	0.027	BOTTOM
chr8	28508970	28508978	+	-1.27	1.37	0.029	BOTTOM
chr4	128789050	128789130	-	-1.27	2.75	0.0011	BOTTOM
chr12	73313294	73313351	-	-1.27	1.88	0.011	BOTTOM
chr10	79798021	79798023	+	-1.27	4.45	0.0015	TOP
chr2	98506725	98506729	+	-1.29	4.14	0.025	TOP
chr8	67085456	67085463	-	-1.29	3.54	0.0017	TOP
chr11	93461806	93461826	-	-1.31	1.37	0.023	BOTTOM
chr11	109092220	109092223	+	-1.31	3.38	0.015	TOP
chr8	67085456	67085463	-	-1.32	2.9	1.3e-05	BOTTOM
chr9	64796914	64796916	-	-1.33	2.58	0.049	TOP
chr7	148613270	148613365	-	-1.34	2.58	0.024	BOTTOM
chr2	98502388	98502391	+	-1.34	1.92	0.043	BOTTOM
chr13	54484160	54484162	+	-1.34	3.17	0.011	TOP
chr9	3002944	3002964	-	-1.35	5.15	0.029	BOTTOM
chr17	33883832	33883844	+	-1.35	1.55	0.016	BOTTOM
chr1	155756661	155756666	+	-1.37	2.9	0.035	TOP
chr1	152161752	152161826	+	-1.38	2.64	5.7e-05	BOTTOM
chrY	2868000	2868039	-	-1.38	2.03	0.04	BOTTOM
chr5	115893173	115893199	+	-1.38	1.79	0.0037	BOTTOM
chr1	24621341	24621343	-	-1.39	3.41	0.0051	TOP
chr7	53070088	53070122	+	-1.39	2.31	0.002	BOTTOM
chr3	108357538	108357562	+	-1.39	4.61	0.012	TOP
chr2	97470918	97470991	+	-1.4	1.56	0.012	BOTTOM
chr5	117593732	117593804	+	-1.43	2.78	0.00098	BOTTOM
chr1	155756658	155756666	+	-1.43	2.35	0.00055	BOTTOM
chr11	52059689	52059711	-	-1.43	1.96	0.01	BOTTOM
chr2	136606917	136606921	+	-1.44	2.39	0.012	TOP
chr4	79649571	79649575	-	-1.46	3.74	0.019	TOP
chr11	4839542	4839721	+	-1.46	3.82	2.1e-06	BOTTOM
chr7	53071123	53071163	+	-1.47	1.88	0.0044	BOTTOM
chr16	84825585	84825622	+	-1.48	2.45	0.008	TOP
chrY	2883736	2883843	-	-1.5	2.08	0.021	BOTTOM
chr18	34472464	34472469	+	-1.5	1.31	0.004	BOTTOM
chr19	56691718	56691723	-	-1.53	0.98	0.047	BOTTOM
chr7	53070111	53070115	+	-1.53	2.07	0.023	TOP
chr1	152161627	152161704	-	-1.54	2.86	1.6e-06	BOTTOM
chr16	84825584	84825621	+	-1.54	1.85	0.00016	BOTTOM
chr17	59122784	59122806	-	-1.56	0.61	0.037	BOTTOM
chr6	6616433	6616487	+	-1.57	0.8	0.013	BOTTOM
chr13	14279328	14279354	+	-1.58	1.19	0.029	BOTTOM
chr9	35112942	35112955	+	-1.6	2	0.034	TOP
chr4	79649163	79649165	+	-1.61	4.91	0.00047	TOP
chr6	22279669	22279745	+	-1.62	1.17	0.01	BOTTOM
chr4	79649561	79649563	+	-1.64	3.99	1e-06	TOP
chr10	79797971	79797973	+	-1.64	2.2	0.0045	TOP
chr8	107991761	107991834	-	-1.68	1.24	0.0047	BOTTOM
chr5	115893188	115893192	+	-1.69	1.77	0.019	TOP
chrY	2886176	2886181	+	-1.72	1.05	0.03	BOTTOM
chr1	89711299	89711341	-	-1.74	1.95	0.026	BOTTOM
chr5	117624186	117624257	-	-1.74	0.93	0.014	BOTTOM
chrX	120325249	120325308	-	-1.77	1.22	0.038	BOTTOM
chr11	116668323	116668330	-	-1.79	1.14	0.049	TOP
chr2	98506656	98506672	-	-1.79	2	0.012	TOP
chrY	2787945	2787976	+	-1.81	1.61	9.2e-05	BOTTOM
chrX	120775236	120775283	-	-1.81	1.83	0.0017	BOTTOM
chr9	59518333	59518528	-	-1.81	2.67	0.017	BOTTOM
chr1	74905037	74905067	-	-1.85	1.4	0.035	TOP
chr7	97599704	97599707	+	-1.86	2.32	0.0042	TOP
chr4	79649646	79649648	+	-1.86	1.2	0.043	TOP
chr1	152172026	152172035	+	-1.87	0.39	0.029	BOTTOM
chr7	97599704	97599707	+	-1.89	1.69	0.00018	BOTTOM
chr2	22445927	22445929	-	-1.9	2.46	0.00078	TOP
chr15	93243205	93243233	+	-1.93	0.08	0.029	BOTTOM
chrX	98515611	98515631	+	-1.94	1.02	0.00024	BOTTOM
chr17	33883840	33883844	-	-1.94	1.5	0.0094	TOP
chr2	22445926	22445929	-	-1.97	1.95	4.9e-05	BOTTOM
chr2	98502705	98502714	-	-2	0.45	0.012	BOTTOM
chr9	24346498	24346536	+	-2.01	1.86	0.035	BOTTOM
chrY	2781715	2781815	+	-2.05	2.91	2.2e-07	BOTTOM
chrX	98515611	98515623	+	-2.05	1.33	0.0037	TOP
chr7	105855510	105855542	+	-2.05	0.03	0.031	BOTTOM
chr11	4839629	4839632	-	-2.05	1.43	0.0051	TOP
chrX	121214740	121214747	-	-2.06	-0.24	0.048	BOTTOM
chrX	139917612	139917641	+	-2.06	1.54	0.021	BOTTOM
chr2	98506656	98506682	-	-2.06	2.19	5.7e-06	BOTTOM
chrY	2857363	2857398	+	-2.1	0.51	0.029	BOTTOM
chr5	22231384	22231415	+	-2.13	2.77	0.0031	TOP
chrX	120775264	120775283	-	-2.15	1.71	0.021	TOP
chrY	2787973	2787975	+	-2.16	0.92	0.029	TOP
chr5	22231384	22231415	+	-2.16	2.13	5.8e-05	BOTTOM
chrX	139917612	139917648	-	-2.18	2.4	0.019	TOP
chrY	2789374	2789402	-	-2.19	0.99	0.049	TOP
chr6	103599104	103599244	-	-2.23	3.74	0.0052	BOTTOM
chrY	2796820	2796885	-	-2.25	0.77	0.00035	BOTTOM
chrY	2781779	2781796	+	-2.25	2.89	1.2e-05	TOP
chrY	2869657	2869676	+	-2.31	2.01	0.008	TOP
chrY	2777617	2777623	+	-2.32	0.87	0.027	BOTTOM
chr7	25763438	25763440	-	-2.34	0.65	0.029	TOP
chr11	88282381	88282387	-	-2.38	0.51	0.014	TOP
chrX	121304569	121304631	+	-2.48	-0.73	0.044	BOTTOM
chr2	98506441	98506502	-	-2.5	3.33	0.0099	BOTTOM
chr2	98502778	98502788	-	-2.54	-0.02	0.02	BOTTOM
chrY	2779886	2779905	+	-2.61	1.59	3e-09	BOTTOM
chr7	133940376	133940378	+	-2.65	0.56	0.018	TOP
chrY	2779886	2779893	+	-2.78	1.85	7.1e-08	TOP
chr7	66519094	66519106	-	-2.78	-0.77	0.027	BOTTOM
chr2	66248000	66248012	-	-2.79	0.19	0.019	TOP
chr11	4841081	4841152	+	-2.82	0.47	0.0056	TOP
chrY	2875751	2875756	+	-2.86	1.4	1.2e-05	TOP
chr14	55342409	55342415	-	-2.88	-1.09	0.048	BOTTOM
chr11	3097504	3097513	+	-3.01	0.05	0.0052	BOTTOM
chr2	98502856	98502917	-	-3.09	2.45	4.3e-05	BOTTOM
chrY	2886919	2886922	+	-3.37	0.05	0.024	TOP
chr5	14933804	14933833	+	-3.4	-0.51	0.013	BOTTOM
chrY	2792247	2792250	+	-3.52	-0.37	0.048	TOP
chr6	30097429	30097434	+	-3.52	-0.38	0.032	TOP
chrX	53520361	53520367	-	-3.55	-1.03	0.0041	BOTTOM
chr2	98502856	98502859	-	-3.57	1.74	0.012	TOP
chr2	98506500	98506502	-	-3.62	0.25	0.047	TOP
chr2	98502913	98502917	-	-4.24	0.3	0.00082	TOP
chr2	27357542	27357546	+	-4.42	-0.39	0.019	TOP
chr5	48501996	48502028	-	-6.13	-0.93	0.043	TOP
Differences were considered significant when adjusted P-value was < 0.05 and |fold-change| was > 1.5.
