# Supplementary material for: Retinal transcriptome profiling at transcription start sites: a cap analysis of gene expression early after axonal injury
Source: BMC Genomics. 2014 Nov 18;15(1):982. doi: 10.1186/1471-2164-15-982 (PMC4246558; doi:10.1186/1471-2164-15-982)
Supplement: Supplementary file 6 — Additional file 6: List of expression changes in the retinal cell-specific transcriptome. (XLSX 50 KB) [file 12864_2014_6671_MOESM6_ESM.xlsx]

## Sheet: Sheet1
Additional file 6: List of expression changes in the retinal cell-specific transcriptome.
Cell type	Gene	Gene accession	Log2 fold-change	Adjusted P-value	Peaks
RGC	Adcyap1	NM_009625	4.27	7.1e-08	TOP
	Apbb2	NM_001201416	-1.1	0.00078	BOTTOM
	Chrna6	NM_021369	-1.06	0.00063	BOTTOM
	Ctxn3	NM_001134697	-1.58	0.00018	BOTTOM
	Ctxn3	NM_001134697	-2.09	0.0046	TOP
	Fkbp1b	NM_016863	-1.19	0.00021	BOTTOM
	Fxyd7	NM_022007	-1.62	4.5e-13	BOTTOM
	Fxyd7	NM_022007	-2.15	7.5e-12	TOP
	Gal	NM_010253	3.49	7.6e-07	TOP
	Gal	NM_010253	3.49	1.8e-18	BOTTOM
	Pou4f1	NM_011143	-0.93	0.00024	BOTTOM
	Pvalb	NM_013645	-1.22	1.7e-07	BOTTOM
	Pvalb	NM_013645	-1.53	1.8e-05	TOP
	Rasgrp2	NM_011242	-1.17	0.028	TOP
	Rasgrp2	NM_011242	-1.47	2.2e-07	BOTTOM
	Rbpms	NM_001042674	-0.73	0.046	BOTTOM
	Rbpms2	NM_028030	-1.04	0.00029	BOTTOM
	Rgs4	NM_009062	-0.69	0.012	BOTTOM
	Scn1a	NM_018733	-0.91	0.00099	BOTTOM
	Scn1a	NM_018733	-1.04	0.013	TOP
	Sncg	NM_011430	-0.8	0.00055	BOTTOM
	Sncg	NM_011430	-1.01	0.014	TOP
	Sncg	NM_011430	-1.46	0.0046	TOP
	Tmem163	NM_028135	-0.87	0.0094	BOTTOM
	Tppp3	NM_026481	-1.14	0.038	TOP
	Tppp3	NM_026481	-1.26	8e-07	BOTTOM
	Tppp3	NM_026481	-1.58	0.03	TOP
Amacrine	Crabp2	NM_007759	3.56	2.6e-10	TOP
	Crabp2	NM_007759	3.55	2.4e-11	BOTTOM
	Crh	NM_205769	2.74	0.00055	BOTTOM
	Cdkn1a	NM_007669	2.02	2.8e-06	TOP
	Cdkn1a	NM_007669	1.99	1.5e-07	BOTTOM
	Efemp1	NM_146015	1.62	0.03	TOP
Horizontal cell	Syt2	NM_009307	-1.01	0.0084	BOTTOM
Microglia	Atf3	NM_007498	2.43	1.4e-15	TOP
	Atf3	NM_007498	2.13	7.9e-21	BOTTOM
	Cd52	NM_013706	1.56	0.0084	BOTTOM
	Cebpb	NM_009883	1.64	0.0037	TOP
	Cebpb	NM_009883	1.61	0.00046	BOTTOM
	Clic1	NM_033444	1.31	1.7e-06	BOTTOM
	Clic1	NM_033444	1.29	0.0007	TOP
	Fcgr2b	NM_001077189	2.31	0.026	BOTTOM
	Hint3	NM_025798	1.67	0.024	TOP
	Jun	NM_010591	1.6	0.02	TOP
	Jun	NM_010591	0.7	0.0091	BOTTOM
	Pf4	NM_019932	2.03	0.042	BOTTOM
	Phgdh	NM_016966	1.94	3.5e-07	BOTTOM
Photoreceptor	Guca1a	NM_008189	-1.41	0.014	TOP
	Gucy2e	NM_008192	1.52	0.012	BOTTOM
	Hist1h2bh	NM_178197	1.53	0.049	BOTTOM
	Kcnb1	NM_008420	0.68	0.042	BOTTOM
	Pacsin2	NM_001159510	2.55	6.5e-06	BOTTOM
	Pde6c	NM_001170959	2.16	0.025	TOP
	Rcan1	NM_019466	1.02	0.00061	BOTTOM
	Sag	NM_009118	0.87	0.0078	TOP
Differences were considered significant with an adjusted P-value < 0.05 and |fold-change| > 1.5.
