# Supplementary material for: Retinal transcriptome profiling at transcription start sites: a cap analysis of gene expression early after axonal injury
Source: BMC Genomics. 2014 Nov 18;15(1):982. doi: 10.1186/1471-2164-15-982 (PMC4246558; doi:10.1186/1471-2164-15-982)
Supplement: Supplementary file 9 — Additional file 9: Detailed list of functions and molecules associated with the “Cell Death and Survival” pathway after ONC. (XLSX 51 KB) [file 12864_2014_6671_MOESM9_ESM.xlsx]

## Sheet: Sheet1
Additional file 9. Detailed list of functions and molecules associated with the "Cell Death and Survival" pathway after ONC.
Disease and function annotation	P-value	Molecules	Number of molecules
neuronal cell death	1.99e-09	AARS,Bbc3,BCL2,CDKN1A,CREM,DDIT3,EGR1,GAL,GNAO1,HK2,JUN,KITLG,NEFH,PARK7,PLAT,PLG,POU4F1,SOX11,TAC1	19
apoptosis of neurons	7.45e-09	AARS,Bbc3,BCL2,CDKN1A,CREM,DDIT3,GAL,GNAO1,HK2,JUN,PLAT,PLG,POU4F1,SOX11,TAC1	15
necrosis	1.14e-08	AARS,ADCYAP1,ALDOA,ATF3,ATF5,Bbc3,BCL2,CDK1,CDKN1A,CEBPB,CLIC4,CREM,CRH,DDIT3,EGR1,FCGR2B,GAL,GNAO1,HK2,HMOX1,JUN,KCNB1,KITLG,NEFH,NRGN,PARK7,PLAT,PLG,POU4F1,RCAN1,SERPINF1,SOX11,Sprr1a,TAC1,USE1	35
apoptosis	1.92e-08	AARS,ADCYAP1,ALDOA,APBB2,ATF3,ATF5,Bbc3,BCL2,CDK1,CDKN1A,CEBPB,CLIC4,CREM,CSTB,DDIT3,EGR1,FCGR2B,GAL,GNAO1,HK2,HMOX1,HSP90AA1,JUN,KCNB1,KITLG,NDUFA13,NRGN,PARK7,PLAT,PLG,POU4F1,RCAN1,SERPINF1,SOX11,TAC1,TNFRSF12A,USE1	37
cell death	4.67e-08	AARS,ADCYAP1,ALDOA,APBB2,ATF3,ATF5,Bbc3,BCL2,CDHR1,CDK1,CDKN1A,CEBPB,CLIC4,CREM,CRH,CSTB,DDIT3,EGR1,FCGR2B,GAL,GNAO1,HERPUD1,HK2,HMOX1,HSP90AA1,JUN,KCNB1,KITLG,NDUFA13,NEFH,NRGN,PARK7,PLAT,PLG,POU4F1,RCAN1,SERPINF1,SOX11,Sprr1a,TAC1,TNFRSF12A,USE1	42
cell death of phagocytes	6.05e-06	ATF3,Bbc3,BCL2,CDKN1A,CEBPB,DDIT3,HMOX1,KITLG	8
cell death of brain	1.24e-05	Bbc3,BCL2,CDKN1A,GAL,HK2,JUN,PARK7,PLAT	8
apoptosis of tumor cell lines	2.49e-05	Bbc3,BCL2,CDK1,CDKN1A,DDIT3,EGR1,FCGR2B,KCNB1,KITLG	9
cell death of tumor cell lines	3.56e-05	Bbc3,BCL2,CDK1,CDKN1A,DDIT3,EGR1,FCGR2B,KCNB1,KITLG,PARK7	10
cell death of renal glomerulus	4.06e-05	BCL2,PLAT,PLG	3
cell death of brain cells	4.17e-05	Bbc3,BCL2,CDKN1A,GAL,HK2,PARK7,PLAT	7
cell death of connective tissue cells	4.37e-05	ATF3,ATF5,Bbc3,BCL2,CDKN1A,CEBPB,CLIC4,CRH,DDIT3,EGR1,HMOX1,JUN,PARK7,USE1	14
necrosis of kidney	4.96e-05	BCL2,CDKN1A,DDIT3,HMOX1,PLAT,PLG	6
survival of colony-forming units granulocytes	5.02e-05	BCL2,KITLG	2
survival of granulocyte progenitors	5.02e-05	BCL2,KITLG	2
cell death of immune cells	6.03e-05	ADCYAP1,ATF3,Bbc3,BCL2,CDKN1A,CEBPB,DDIT3,EGR1,FCGR2B,HMOX1,JUN,KITLG,NRGN,RCAN1	14
cell death of cerebral cortex cells	8.83e-05	Bbc3,CDKN1A,GAL,HK2,PARK7,PLAT	6
apoptosis of leukocytes	9.55e-05	ATF3,Bbc3,BCL2,CDKN1A,CEBPB,DDIT3,EGR1,FCGR2B,JUN,KITLG,RCAN1	11
apoptosis of brain	0.000122	Bbc3,CDKN1A,HK2,JUN,PLAT	5
cell death of fibroblast cell lines	0.000122	ATF3,Bbc3,BCL2,CDKN1A,CEBPB,CRH,DDIT3,EGR1,JUN,PARK7,USE1	11
necrosis of renal glomerulus	0.00015	PLAT,PLG	2
apoptosis of connective tissue cells	0.000162	ATF3,ATF5,BCL2,CDKN1A,CEBPB,CLIC4,DDIT3,JUN	8
necrosis of muscle	0.000189	ALDOA,BCL2,CDKN1A,HMOX1,KITLG,PARK7,PLAT,Sprr1a	8
apoptosis of phagocytes	0.000197	ATF3,BCL2,CDKN1A,CEBPB,DDIT3,KITLG	6
cell death of liver cells	0.000199	Bbc3,BCL2,CDKN1A,CEBPB,HMOX1,JUN,PLG	7
apoptosis of hematopoietic progenitor cells	0.000214	Bbc3,BCL2,CDKN1A,EGR1,FCGR2B,JUN,KITLG	7
apoptosis of fibroblast cell lines	0.000229	ATF3,Bbc3,BCL2,CDKN1A,CEBPB,DDIT3,EGR1,JUN,USE1	9
cell viability of neurons	0.000258	BCL2,EGR1,KITLG,NEFH,PARK7,POU4F1	6
cell survival	0.000263	ATF5,Bbc3,BCL2,CDKN1A,CEBPB,EGR1,JUN,KITLG,NEFH,PARK7,PLG,POU4F1,SERPINF1,SOX11	14
apoptosis of cerebral cortex cells	0.000266	Bbc3,CDKN1A,HK2,PLAT	4
apoptosis of tumor cells	0.000279	BCL2,CDKN1A,DDIT3,JUN,PLG	5
apoptosis of liver cells	0.000281	Bbc3,BCL2,CDKN1A,CEBPB,JUN,PLG	6
apoptosis of stem cells	0.00029	Bbc3,BCL2,CDKN1A,SOX11	4
cell death of hepatocytes	0.000294	Bbc3,BCL2,CDKN1A,HMOX1,JUN,PLG	6
apoptosis of trigeminal ganglion neurons	0.000298	BCL2,POU4F1	2
survival of multilineage progenitor cells	0.000298	BCL2,KITLG	2
cell viability	0.000379	ATF5,Bbc3,BCL2,CDKN1A,CEBPB,EGR1,JUN,KITLG,NEFH,PARK7,PLG,POU4F1,SERPINF1	13
cell death of macrophages	0.000389	BCL2,CDKN1A,CEBPB,DDIT3,HMOX1	5
delay in apoptosis	0.00049	Bbc3,BCL2,PLAT	3
delay in apoptosis of tumor cell lines	0.000495	Bbc3,BCL2	2
cell death of mast cells	0.000561	ATF3,Bbc3,KITLG	3
apoptosis of lymphoma cell lines	0.000586	Bbc3,BCL2,CDKN1A,FCGR2B	4
cell death of bone marrow-derived macrophages	0.000637	BCL2,DDIT3,HMOX1	3
cell death of fibroblasts	0.000642	ATF3,BCL2,CDKN1A,CLIC4,DDIT3,HMOX1,JUN	7
apoptosis of muscle cells	0.000687	ALDOA,BCL2,CDKN1A,HMOX1,KITLG,PARK7	6
cell death of muscle cells	0.000805	ALDOA,BCL2,CDKN1A,HMOX1,KITLG,PARK7,Sprr1a	7
apoptosis of fibroblasts	0.000933	ATF3,BCL2,CDKN1A,CLIC4,DDIT3,JUN	6
apoptosis of hepatocytes	0.001	Bbc3,BCL2,CDKN1A,JUN,PLG	5
cell death of neuronal hybrid cells	0.00103	BCL2,HERPUD1	2
apoptosis of cortical neurons	0.00112	Bbc3,CDKN1A,HK2	3
cell viability of myeloid cells	0.00112	BCL2,CEBPB,KITLG	3
apoptosis of prostate cancer cell lines	0.00137	BCL2,EGR1	2
survival of trigeminal ganglion neurons	0.00137	BCL2,POU4F1	2
cell death of epithelial cells	0.00153	BCL2,CDKN1A,CEBPB,EGR1,JUN,PLG	6
apoptosis of macrophages	0.00164	BCL2,CDKN1A,CEBPB,DDIT3	4
cell viability of granule cells	0.00175	EGR1,PARK7	2
cell death of cortical neurons	0.00182	Bbc3,CDKN1A,HK2,PARK7	4
cell death of hybrid cells	0.00195	ADCYAP1,BCL2,HERPUD1	3
removal of cells	0.00201	CLIC4,PLAT,PLG,RCAN1	4
apoptosis of germ cells	0.00245	Bbc3,BCL2,EGR1,HSP90AA1,KITLG	5
apoptosis of leukocyte cell lines	0.00279	ADCYAP1,BCL2,CDKN1A,KITLG,NRGN	5
cell death of thymocytes	0.00297	Bbc3,BCL2,CDKN1A,EGR1,JUN	5
cell death of heart	0.00306	BCL2,HMOX1,PARK7,PLAT,Sprr1a	5
apoptosis of bone marrow-derived macrophages	0.00316	BCL2,DDIT3	2
cell death of lymphatic system cells	0.00317	BCL2,EGR1,KITLG,SOX11	4
apoptosis of keratinocytes	0.00352	BCL2,CDKN1A,CEBPB	3
cell viability of macrophages	0.00432	BCL2,CEBPB	2
cell death of bone marrow cells	0.00453	EGR1,KITLG,SOX11	3
apoptosis of endothelial cells	0.00481	BCL2,PLG,SERPINF1	3
apoptosis of B lymphocytes	0.00489	Bbc3,BCL2,CDKN1A,FCGR2B	4
apoptosis of lymphocytes	0.00607	Bbc3,BCL2,CDKN1A,EGR1,FCGR2B,JUN,RCAN1	7
apoptosis of kidney cells	0.00635	BCL2,CDKN1A,DDIT3	3
apoptosis of TM4t cells	0.00711	DDIT3	1
apoptosis of hepatic stellate cells	0.00711	CEBPB	1
apoptosis of hepatoblasts	0.00711	JUN	1
apoptosis of promegakaryocytes	0.00711	KITLG	1
apoptosis of spleen cell lines	0.00711	BCL2	1
cell survival of fibroblasts	0.00711	ATF5	1
cell viability of vascular endothelial cells	0.00711	PLG	1
delay in apoptosis of Purkinje cells	0.00711	PLAT	1
delay in apoptosis of granule cells	0.00711	PLAT	1
loss of CA3 neurons	0.00711	CEBPB	1
