# Supplementary material for: Retinal transcriptome profiling at transcription start sites: a cap analysis of gene expression early after axonal injury
Source: BMC Genomics. 2014 Nov 18;15(1):982. doi: 10.1186/1471-2164-15-982 (PMC4246558; doi:10.1186/1471-2164-15-982)
Supplement: Supplementary file 10 — Additional file 10: List of DEGs involved in the Cell death and Cell survival pathways after ONC. (XLSX 35 KB) [file 12864_2014_6671_MOESM10_ESM.xlsx]

## Sheet: Sheet1
Additional file 10: List of DEGs involved in the Cell death and Cell survival pathways after ONC.
Gene	Expression changes after ONC	Cell death	Cell survival
Aars	Up-regulated	◯				Genes involved in both the Cell death and Cell survival pathways
Adcyap1	Up-regulated	◯
Aldoa	Up-regulated	◯
Apbb2	Down-regulated	◯
Atf3	Up-regulated	◯
Atf5	Up-regulated	◯	◯
Bbc3	Up-regulated	◯	◯
Bcl2	Down-regulated	◯	◯
Cdhr1	Up-regulated	◯
Cdk1	Up-regulated	◯
Cdkn1a	Up-regulated	◯	◯
Cebpb	Up-regulated	◯	◯
Clic4	Up-regulated	◯
Crem	Up-regulated	◯
Crh	Up-regulated	◯
Cstb	Up-regulated	◯
Ddit3	Up-regulated	◯
Egr1	Up-regulated	◯	◯
Fcgr2b	Up-regulated	◯
Gal	Up-regulated	◯
Gnao1	Down-regulated	◯
Herpud1	Up-regulated	◯
Hk2	Down-regulated	◯
Hmox1	Up-regulated	◯
Hsp90aa1	Up-regulated	◯
Jun	Up-regulated	◯	◯
Kcnb1	Up-regulated	◯
Kitl	Up-regulated	◯	◯
Ndufa13	Down-regulated	◯
Nefh	Down-regulated	◯	◯
Nrgn	Down-regulated	◯
Park7	Up-regulated	◯	◯
Plat	Up-regulated	◯
Plg	Up-regulated	◯	◯
Pou4f1	Down-regulated	◯	◯
Rcan1	Up-regulated	◯
Serpinf1	Up-regulated	◯	◯
Sox11	Up-regulated	◯	◯
Sprr1a	Up-regulated	◯
Tac1	Up-regulated	◯
Tnfrsf12a	Up-regulated	◯
Use1	Down-regulated	◯
